# Supplementary material for: Assessment of retinal and choroidal structural and microvascular changes in early diabetic retinopathy using swept-source optical coherence tomography angiography
Source: PLoS One. 2025 Aug 1;20(8):e0327770. doi: 10.1371/journal.pone.0327770 (PMC12316237; doi:10.1371/journal.pone.0327770)
Supplement: S1 File — (XLSX) [file pone.0327770.s001.xlsx]

## Sheet: Sheet1
Control
NDR
Mild NPDR
Moderate NPDR
Severe NPDR
CVI	C	S	T	I	N
Control	0.348	0.322	0.357	0.329	0.321
NDR	0.322	0.312	0.325	0.315	0.311
Mild NPDR	0.289	0.284	0.293	0.285	0.283
Moderate NPDR	0.278	0.272	0.279	0.273	0.271
Severe NPDR	0.252	0.248	0.254	0.249	0.245
ppVD	Average	Upper half side	Lower half side	S	N	I	T
Control	45.64	46.12	45.24	48.02	44.26	48.46	41.74	273.84
NDR	45.3667	45.57	42.76	49.54	43.56	48.22	42.55	272.2
Mild NPDR	45.115	44.87	43.67	48.64	43.22	47.96	42.33	270.69
Moderate NPDR	44.5967	44.24	43.32	47.12	43.11	47.67	42.12	267.58
Severe NPDR	44.2617	44.01	42.11	47.01	42.97	47.01	42.46	265.57
pRNFL	Average	Upper half side	Lower half side	S	N	I	T
Control	110.242	108.56	107.24	136.86	92.68	137.43	78.68	661.45
NDR	103.152	103.86	100.47	132.88	84.57	127.67	69.46	618.91
Mild NPDR	101.478	102.67	100.18	127.68	82.98	124.9	70.46	608.87
Moderate NPDR	99.3167	100.68	99.36	118.65	82.68	121.78	72.75	595.9
Severe NPDR	94.71	97.53	95.89	108.64	80.36	118.67	67.17	568.26
SVC
VD	Average	S	T	I	N
Control	43.54	41.35	23.78	38.57	70.46	174.16
NDR	43.6975	43.13	24.78	38.64	68.24	174.79
Mild NPDR	41.9225	42.01	22.78	36.78	66.12	167.69
Moderate NPDR	40.43	40.11	21.68	34.68	65.25	161.72
Severe NPDR	38.37	38.46	19.68	32.19	63.15	153.48
PA	Total	S	T	I	N
Control	51.28	12.22	7.36	12.02	19.68
NDR	51.77	12.98	8.12	11.46	19.21
Mild NPDR	50.42	12.67	7.74	11.21	18.8
Moderate NPDR	47.72	12.01	7.35	10.23	18.13
Severe NPDR	45.85	11.89	7.02	9.36	17.58
SVD	Average	S	T	I	N
Control	23.6575	25.78	13.57	24.97	30.31	94.63
NDR	23.69	26.68	14.28	23.78	30.02	94.76
Mild NPDR	22.28	24.74	12.74	21.89	29.75	89.12
Moderate NPDR	20.705	23.12	11.79	19.68	28.23	82.82
Severe NPDR	19.6125	22.89	10.57	17.96	27.03	78.45
DVC
VD	Average	S	T	I	N
Control	43.2425	45.79	50.64	42.87	33.67	172.97
NDR	42.0625	44.87	49.55	42.08	31.75	168.25
Mild NPDR	39.89	43.78	47.35	38.97	29.46	159.56
Moderate NPDR	38.4375	42.98	45.89	35.95	28.93	153.75
Severe NPDR	36.64	41.77	44.75	33.25	26.79	146.56
PA	Total	S	T	I	N
Control	48.88	12.53	13.67	12.22	10.46
NDR	48.67	12.36	13.78	11.97	10.56
Mild NPDR	44.76	11.63	12.79	10.68	9.66
Moderate NPDR	42.79	11.07	12.25	10.24	9.23
Severe NPDR	40	10.75	11.47	9.36	8.42
Optic disc	Disc area	Pan edge area	Visual cup volume		Cup to plate area ratio	Vertical area ratio	Horizontal area ratio
Control	1.55	1.21	0.04	Control	0.25	0.37	0.57
NDR	1.65	1.04	0.08	NDR	0.36	0.52	0.64
Mild NPDR	1.67	0.98	0.08	Mild NPDR	0.41	0.56	0.67
Moderate NPDR	1.69	0.94	0.06	Moderate NPDR	0.45	0.58	0.68
Severe NPDR	1.74	0.87	0.07	Severe NPDR	0.52	0.63	0.71
Table	FAZ area	FAZ perimeter		FD300				Thickness of ganglion cell complex
Control	0.29	2.11	Control	58.46		Control		98.46
NDR	0.35	2.23	NDR	52.79		NDR		98.12
Mild NPDR	0.37	2.29	Mild NPDR	50.41		Mild NPDR		102.52
Moderate NPDR	0.39	2.31	Moderate NPDR	48.63		Moderate NPDR		106.98
Severe NPDR	0.42	2.37	Severe NPDR	46.12		Severe NPDR		109.57
	SCP central concavity	SCP side center concave	SCP surrounding the concave center	DCP central concavity	DCP side center concave	DCP surrounding the concave center
Control	19.45	55.67	52.79	34.89	56.99	54.89
NDR	17.34	49.68	49.35	34.75	55.36	52.79
Mild NPDR	16.89	48.74	48.82	30.8	52.47	49.82
Moderate NPDR	15.22	48.33	48.21	29.68	51.89	48.75
Severe NPDR	14.57	47.62	47.79	28.21	49.79	46.79
Retinal thickness	Central concavity	Side center concave	Surrounding the concave center
Control	246.99	321.99	278.47
NDR	247.74	320.75	283.879
Mild NPDR	247.99	326.53	290.57
Moderate NPDR	248.17	328.68	292.79
Severe NPDR	247.91	330.78	296.46
Number of people
Control	NDR	Mild NPDR	Moderate NPDR	Severe NPDR
51	55	50	53	50
26	28	26	27	26		50.9804	50.9091	52	50.9434	52
25	27	24	26	24		49.0196	49.0909	48	49.0566	48
25	29	26	28	25		49.0196	52.7273	52	52.8302	50
26	26	24	25	25		50.9804	47.2727	48	47.1698	50
28	29	27	28	28		54.902	52.7273	54	52.8302	56
51
55
50
53
50
259
